# Supplementary material for: Neurodevelopmental Syndrome with Intellectual Disability, Speech Impairment, and Quadrupedia Is Associated with Glutamate Receptor Delta 2 Gene Defect
Source: Cells. 2022 Jan 25;11(3):400. doi: 10.3390/cells11030400 (PMC8834146; doi:10.3390/cells11030400)
Supplement: Supplementary file 1 [file cells-11-00400-s001.zip]

Archive with 1 entries (1 files):
- cells-1522047_Supplemental_Data.pdf
